# Supplementary material for: Agglomeration State of Titanium-Dioxide (TiO2) Nanomaterials Influences the Dose Deposition and Cytotoxic Responses in Human Bronchial Epithelial Cells at the Air-Liquid Interface
Source: Nanomaterials (Basel). 2021 Nov 27;11(12):3226. doi: 10.3390/nano11123226 (PMC8703437; doi:10.3390/nano11123226)
Supplement: Supplementary file 1 [file nanomaterials-11-03226-s001.zip]

Archive with 1 entries (1 files):
- nanomaterials-1461395-supplementary.pdf
